# Supplementary material for: Drug Repurposing Targeting Pseudomonas aeruginosa MvfR Using Docking, Virtual Screening, Molecular Dynamics, and Free-Energy Calculations
Source: Antibiotics (Basel). 2022 Jan 31;11(2):185. doi: 10.3390/antibiotics11020185 (PMC8868191; doi:10.3390/antibiotics11020185)
Supplement: Supplementary file 1 [file antibiotics-11-00185-s001.zip]

Archive with 1 entries (1 files):
- antibiotics-1531837-supplementary.pdf
